# Supplementary material for: The Effect of Environmental Factors on the Diversity of Crane Flies (Tipulidae) in Mountainous and Non-Mountainous Regions of the Qinghai-Tibet Plateau and Surrounding Areas
Source: Insects. 2022 Nov 15;13(11):1054. doi: 10.3390/insects13111054 (PMC9695074; doi:10.3390/insects13111054)
Supplement: Supplementary file 1 [file insects-13-01054-s001.zip]

Archive with 7 entries (6 files):
- Supplementary Materials/
- Supplementary Materials/Supplementary Materials Figure S1.tif
- Supplementary Materials/Supplementary Materials Table S1.xlsx
- Supplementary Materials/Supplementary Materials Table S2.xlsx
- Supplementary Materials/Supplementary Materials Table S3.xlsx
- Supplementary Materials/Supplementary Materials Table S4.xlsx
- Supplementary Materials/Supplementary Materials Table S5.xlsx
