# Supplementary material for: The Effect of Environmental Factors on the Diversity of Crane Flies (Tipulidae) in Mountainous and Non-Mountainous Regions of the Qinghai-Tibet Plateau and Surrounding Areas
Source: Insects. 2022 Nov 15;13(11):1054. doi: 10.3390/insects13111054 (PMC9695074; doi:10.3390/insects13111054)
Supplement: Supplementary file 1 [file insects-13-01054-s001.zip › Supplementary Materials/Supplementary Materials Table S1.xlsx]

## Sheet: Sheet1
	Bio1	Bio2	Bio3	Bio4	Bio5
Mann-Whitney U test	10356	12925	10681	11313	6448
Wilcoxon Signed Rank Test	40737	43306	16897	41694	36829
Z	-3.65291	-0.806587	-3.29283	-2.5926	-7.98278
Asymp. Sig. (2-tayled)	0.000259285	0.419904	0.000991856	0.00952528	1.43076e-15
	Bio6	Bio7	Bbio8	Bio9	Bio10
Mann-Whitney U test	12125	11264	7565	11879	6941
Wilcoxon Signed Rank Test	42506	41645	37946	42260	37322
Z	-1.69295	-2.64689	-6.7452	-1.9655	-7.43656
Asymp. Sig. (2-tayled)	0.0904655	0.00812353	1.52818e-11	0.0493561	1.03342e-13
	Bio11	Bio12	Bio13	Bio14	Bio15
Mann-Whitney U test	12195	13311	13024	12026	12109
Wilcoxon Signed Rank Test	42576	19527	43405	18242	42490
Z	-1.61539	-0.378919	-0.6969	-1.80263	-1.71067
Asymp. Sig. (2-tayled)	0.106226	0.704748	0.485865	0.0714457	0.0871412
	Bio16	Bio17	Bio18	Bio19	GSOC
Mann-Whitney U test	13396	12280	11273	12992	9319
Wilcoxon Signed Rank Test	43777	18496	17489	19208	15535
Z	-0.284743	-1.52122	-2.63692	-0.732355	-4.80185
Asymp. Sig. (2-tayled)	0.775841	0.128206	0.00836625	0.463952	1.57203e-06
	elev-range	elev-stdev	AMSL	longitude	latitude
Mann-Whitney U test	3183	3102	4357	12273.5	12809
Wilcoxon Signed Rank Test	9399	9318	10573	42654.5	43190
Z	-11.6002	-11.69	-10.2995	-1.52842	-0.93511
Asymp. Sig. (2-tayled)	4.10905e-31	1.43424e-31	7.08278e-25	0.126409	0.349732
P<0.01 Significant
