# Supplementary material for: The Effect of Environmental Factors on the Diversity of Crane Flies (Tipulidae) in Mountainous and Non-Mountainous Regions of the Qinghai-Tibet Plateau and Surrounding Areas
Source: Insects. 2022 Nov 15;13(11):1054. doi: 10.3390/insects13111054 (PMC9695074; doi:10.3390/insects13111054)
Supplement: Supplementary file 1 [file insects-13-01054-s001.zip › Supplementary Materials/Supplementary Materials Table S2.xlsx]

## Sheet: Sheet1
	Richness	mountainous			non-mountainous
		R-sq.(adj)	Deviance explained	p-value	R-sq.(adj)	Deviance explained	p-value
	Bio 1	0.00981	0.018	0.286	-0.00521	0.00667	0.844
	Bio 2	0.0165	0.0206	0.0245 *	0.0318	0.0406	0.0339 *
	Bio 3	-2.39e-05	0.00576	0.629	-0.0022	0.00692	0.386
	Bio 4	0.0251	0.0352	0.0568	-0.0049	0.00655	0.802
	Bio 5	0.00642	0.0105	0.109	0.00923	0.0237	0.385
	Bio 6	0.0161	0.0245	0.154	-0.00738	0.00178	0.66
	Bio 7	0.0216	0.0266	0.028 *	-0.00189	0.00722	0.375
	Bio 8	0.00659	0.0139	0.333	-0.00581	0.00559	0.86
	Bio 9	0.0164	0.0252	0.162	0.00206	0.0162	0.574
	Bio 10	-0.00171	0.00238	0.446	-0.00858	0.000594	0.8
	Bio 11	0.0179	0.0262	0.124	-0.00597	0.00533	0.866
	Bio 12	0.0301	0.0341	0.00365 **	-0.00546	0.00368	0.527
	Bio 13	0.0344	0.0408	0.00955 **	-0.00889	0.000284	0.861
	Bio 14	-0.00323	0.000862	0.647	0.0579	0.0706	0.0257 *
	Bio 15	0.00655	0.0128	0.292	0.0518	0.0604	0.00931 **
	Bio 16	0.0339	0.0388	0.00663 **	-0.00917	3.19e-08	0.999
	Bio 17	-0.00303	0.00106	0.611	0.0448	0.0573	0.0504
	Bio 18	0.0581	0.0619	7.98*10^5 ***	0.00529	0.0195	0.482
	Bio 19	-0.00365	0.00045	0.741	-0.00698	0.00352	0.881
	GSOC	-0.0034	0.000694	0.681	-0.000338	0.00876	0.329
	ele-range	0.145	0.155	13.99 *10^16 ***	0.00738	0.023	0.464
	ele-vstd	0.104	0.114	5.03*10^6 ***	0.0166	0.0334	0.317
	AMSL	0.0157	0.0268	0.136	-0.00803	0.00113	0.726
	longitude	0.0246	0.0356	0.0571	0.00443	0.0187	0.511
	latitude	0.0163	0.0238	0.119	-0.00849	0.000675	0.787
	Endemism	mountainous			non-mountainous
		R-sq.(adj)	Deviance explained	p-value	R-sq.(adj)	Deviance explained	p-value
	Bio 1	-0.000101	0.00552	0.624	-0.00757	0.00159	0.678
	Bio 2	0.0194	0.0234	0.0164 *	0.0226	0.0315	0.0624
	Bio 3	0.000983	0.00506	0.266	-0.00917	4.47e-06	0.982
	Bio 4	0.0199	0.0239	0.0152 *	-0.00386	0.00527	0.449
	Bio 5	0.00167	0.00574	0.236	0.00393	0.0182	0.515
	Bio 6	0.00656	0.0127	0.283	-0.00331	0.00581	0.427
	Bio 7	0.0302	0.0342	0.00362 **	0.00362	0.0127	0.239
	Bio 8	-0.00189	0.00347	0.788	-0.00882	0.000347	0.846
	Bio 9	0.00396	0.0106	0.399	-0.0076	0.00156	0.681
	Bio 10	-0.00336	0.000734	0.672	-0.00913	4.02e-05	0.947
	Bio 11	0.00621	0.0125	0.299	-0.00582	0.00333	0.548
	Bio 12	0.0447	0.0486	0.000495 ***	0.00697	0.016	0.186
	Bio 13	0.0467	0.053	0.00199 **	-0.00586	0.00329	0.55
	Bio 14	0.00514	0.0158	0.399	0.0429	0.0516	0.0165 *
	Bio 15	0.00782	0.0172	0.356	0.0286	0.0374	0.0419 *
	Bio 16	0.0459	0.05	0.000591 ***	-0.00367	0.00545	0.441
	Bio 17	-0.000533	0.00355	0.352	0.0294	0.0382	0.0398 *
	Bio 18	0.0632	0.067	0.000041 ***	-0.000329	0.00876	0.328
	Bio 19	0.0033	0.00736	0.18	-0.00172	0.00855	0.495
	GSOC	0.0071	0.0157	0.385	0.00104	0.0101	0.293
	ele-range	0.15	0.16	14.55*10^16 ***	-0.000744	0.0128	0.668
	ele-vstd	0.118	0.127	1.22*10^6 ***	0.0119	0.0279	0.374
	AMSL	0.00859	0.0195	0.291	-0.00367	0.00546	0.441
	longitude	0.0263	0.0377	0.0424 *	-0.00764	0.00152	0.685
	latitude	0.0101	0.015	0.106	-0.00531	0.00383	0.519
