# Supplementary material for: The Effect of Environmental Factors on the Diversity of Crane Flies (Tipulidae) in Mountainous and Non-Mountainous Regions of the Qinghai-Tibet Plateau and Surrounding Areas
Source: Insects. 2022 Nov 15;13(11):1054. doi: 10.3390/insects13111054 (PMC9695074; doi:10.3390/insects13111054)
Supplement: Supplementary file 1 [file insects-13-01054-s001.zip › Supplementary Materials/Supplementary Materials Table S3.xlsx]

## Sheet: Sheet1
Correlation
	Bio1	Bio2	Bio3	Bio4	Bio5	Bio6	Bio7	Bio8	Bio9	Bio10	Bio11	Bio12	Bio13	Bio14	Bio15	Bio16	Bio17	Bio18	Bio19	GSOC	elevrange	elevstd	AMSL	longitude	latitude
Bio1	1	-.612**	.369**	-.648**	.850**	.974**	-.718**	.860**	.892**	.911**	.972**	.755**	.678**	.355**	0.0262308	.702**	.407**	.572**	.365**	-.280**	-.382**	-.308**	-.781**	.217**	-.739**
Bio2		1	.175**	.347**	-.477**	-.671**	.583**	-.525**	-.520**	-.591**	-.583**	-.626**	-.427**	-.583**	.339**	-.472**	-.583**	-.466**	-.373**	0.045201	.198**	.155*	.578**	-.436**	.477**
Bio3			1	-.812**	-0.00652465	.449**	-.656**	.145*	.472**	0.036197	.529**	.311**	.402**	-.211**	.388**	.399**	-.151*	.257**	.170**	-0.0232234	0.110365	0.087339	.128*	-.294**	-.690**
Bio4				1	-.183**	-.766**	.960**	-.367**	-.718**	-.289**	-.802**	-.637**	-.609**	-0.111259	-.226**	-.638**	-.167**	-.527**	-.264**	0.0347888	-0.0374673	-0.0223782	0.0836178	0.0135649	.923**
Bio5					1	.746**	-.266**	.824**	.713**	.981**	.726**	.508**	.449**	.351**	-0.112614	.449**	.387**	.297**	.329**	-.350**	-.510**	-.402**	-.936**	.193**	-.341**
Bio6						1	-.840**	.777**	.920**	.827**	.992**	.781**	.690**	.378**	0.003546	.717**	.431**	.580**	.413**	-.226**	-.290**	-.232**	-.676**	.189**	-.832**
Bio7							1	-.454**	-.751**	-.398**	-.845**	-.718**	-.633**	-.262**	-0.0968896	-.673**	-.309**	-.598**	-.330**	0.0419803	0.00480116	0.00895049	.217**	-0.116014	.927**
Bio8								1	.572**	.882**	.777**	.608**	.554**	.275**	.145*	.574**	.290**	.547**	.141*	-.174**	-.554**	-.461**	-.861**	.473**	-.480**
Bio9									1	.753**	.918**	.699**	.633**	.326**	-0.0383852	.651**	.399**	.456**	.477**	-.311**	-.151*	-0.100207	-.565**	-0.0705104	-.752**
Bio10										1	.804**	.605**	.524**	.393**	-0.0868798	.535**	.427**	.418**	.335**	-.335**	-.508**	-.409**	-.942**	.294**	-.451**
Bio11											1	.776**	.707**	.317**	0.08182	.733**	.373**	.591**	.375**	-.229**	-.293**	-.239**	-.641**	.169**	-.852**
Bio12												1	.922**	.461**	0.0605009	.952**	.513**	.861**	.401**	0.0133176	-.204**	-.129*	-.536**	.209**	-.629**
Bio13													1	.183**	.334**	.990**	.246**	.805**	.277**	-0.0939292	-.153*	-0.0826265	-.447**	0.0545341	-.564**
Bio14														1	-.553**	.217**	.980**	.216**	.554**	.311**	-.208**	-.162*	-.403**	.324**	-.239**
Bio15															1	.299**	-.534**	.217**	-.308**	-.160*	-0.0293286	-0.0452752	.149*	0.0279515	-.147*
Bio16																1	.278**	.859**	.271**	-0.0715528	-.154*	-0.0861932	-.458**	0.0991011	-.590**
Bio17																	1	.255**	.610**	.251**	-.158*	-0.108396	-.412**	.256**	-.285**
Bio18																		1	0.02992	0.0519661	-0.118558	-0.0664517	-.374**	.296**	-.457**
Bio19																			1	0.0141309	-0.0200013	0.0238012	-.278**	-.140*	-.366**
GSOC																				1	0.0886132	0.0973575	.199**	.181**	.146*
elevrange																					1	.930**	.576**	-.496**	.143*
elevstd																						1	.455**	-.506**	.164**
AMSL																							1	-.375**	.238**
longitude																								1	-.161*
latitude																									1
**. The correlation is significant at the 0.01 level (two-tailed). *. The correlation is significant at the 0.05 level (two-tailed).
