# Supplementary material for: The Effect of Environmental Factors on the Diversity of Crane Flies (Tipulidae) in Mountainous and Non-Mountainous Regions of the Qinghai-Tibet Plateau and Surrounding Areas
Source: Insects. 2022 Nov 15;13(11):1054. doi: 10.3390/insects13111054 (PMC9695074; doi:10.3390/insects13111054)
Supplement: Supplementary file 1 [file insects-13-01054-s001.zip › Supplementary Materials/Supplementary Materials Table S4.xlsx]

## Sheet: Sheet1
Model summarye
Model	R	R-square	Adjusted R-square	Error in Standard Estimation	change statistics					Durbin-Watson
					R-squared Variation	F Variation	DOF 1	DOF 2	Significant F change
1	0.286a	0.0815916	0.0778276	1.11205	0.0815916	21.677	1	244	5.30087e-06
2	0.393b	0.154555	0.147596	1.06916	0.072963	20.9712	1	243	7.44972e-06
3	0.452c	0.204055	0.194188	1.03953	0.0495005	15.0502	1	242	0.000134993
4	0.467d	0.218285	0.205311	1.03233	0.01423	4.38705	1	241	0.0372575	1.42265
a. Predictor: (constant), Bio18
b. Predictor: (constant), Bio18, elevrange
c. Predictor: (constant), Bio18, elevrange, longitude
d. Predictor: (constant), Bio18, elevrange, longitude, Bio19
e. Dependent variable：richness
