# Supplementary material for: The Effect of Environmental Factors on the Diversity of Crane Flies (Tipulidae) in Mountainous and Non-Mountainous Regions of the Qinghai-Tibet Plateau and Surrounding Areas
Source: Insects. 2022 Nov 15;13(11):1054. doi: 10.3390/insects13111054 (PMC9695074; doi:10.3390/insects13111054)
Supplement: Supplementary file 1 [file insects-13-01054-s001.zip › Supplementary Materials/Supplementary Materials Table S5.xlsx]

## Sheet: Table 1
coefficient
Unstandardized coefficients				Normalized coefficient	t	Significant	Collinearity Statistics
Model		B	Standard error	Beta			Tolerance	VIF
4	(constant)	-2.52766	0.634918		-3.98108	9.1e-05
	Bio18	0.000835	0.000205	0.243634	4.07005	6.4e-05	0.905221	1.1047
	elev-range	0.000332	5.3e-05	0.411564	6.23383	0	0.744161	1.3438
	longitude	0.023789	0.005623	0.294007	4.23105	3.3e-05	0.671758	1.48863
	Bio19	0.0012	0.000573	0.121534	2.09453	0.037257	0.963411	1.03798
Dependent variable：richness
